# Supplementary material for: A limited number of double-strand DNA breaks is sufficient to delay cell cycle progression
Source: Nucleic Acids Res. 2018 Sep 3;46(19):10132–44. doi: 10.1093/nar/gky786 (PMC6212793; doi:10.1093/nar/gky786)
Supplement: Supplementary Data [file gky786_supplemental_files.zip]

Archive with 2 entries (2 files):
- NAR-01497-D-2018.R1_Supplementary figure legends.pdf
- Supplemental_Figures.pdf
